# Supplementary material for: Practical and thermodynamic constraints on electromicrobially accelerated CO2 mineralization
Source: iScience. 2022 Jul 16;25(8):104769. doi: 10.1016/j.isci.2022.104769 (PMC9385556; doi:10.1016/j.isci.2022.104769)
Supplement: Data S1. Enzymatic reactions for the synthesis of lixiviant compounds from CO2 or formic acid, related to Figure 4 [file mmc2.xlsx]

## Sheet: Cover Sheet
Data S1. Enzymatic reactions for synthesis of lixiviant compounds from CO2 or formic acid, used for calculations in Figure 4.

## Sheet: Acetic_CBB
#	Reaction	ATP	NADH	Fdred	CO2	HCO3-	Acetyl-CoA	Pyruvate	Acetate	EC Number	Reference	Notes
		Input	Input	Input	Input/Output	Input	Intermediate	Intermediate	Target
1	2 CO2 + 7 ATP + 4 NADH → 1 Acetyl-CoA	-7	-4		-2		1			Calvin Cycle	Salimijazi2020b
2	3 CO2 + 7 ATP + 5 NADH → 1 Pyruvate	-7	-5		-3			1		Calvin Cycle	Salimijazi2020b
3	Acetyl-CoA + ADP + phosphate → Acetate + ATP + CoA	1					-1		1	6.2.1.13	KEGG R0229	This is the higher energy efficiency acetate forming reaction.

## Sheet: Acetic_4HB
#	Reaction	ATP	NADH	Fdred	CO2	HCO3-	Acetyl-CoA	Pyruvate	Acetate	EC Number	Reference	Notes
		Input	Input	Input	Input/Output	Input	Intermediate	Intermediate	Target
1	1 CO2 + 1 HCO3- + 3 ATP + 1 NADH + 6 Fd → acetyl-CoA	-3	-1	-6	-1	-1	1			Dicarboxylate/4-hydroxybutyrate (4HB) Cycle	Huber et al. [Huber2008a]
3	Acetyl-CoA + ADP + phosphate → Acetate + ATP + CoA	1					-1		1	6.2.1.13	KEGG R0229	This is the higher energy efficiency acetate forming reaction.

## Sheet: Acetic_3HP
#	Reaction	ATP	NADH	Fdred	CO2	HCO3-	Acetyl-CoA	Pyruvate	Acetate	EC Number	Reference	Notes
		Input	Input	Input	Input/Output	Input	Intermediate	Intermediate	Target
1	6 HCO3- + 10 ATP + 12 NADH → 2 Pyruvate	-10	-12			-6		2			3-hydroxypropionate (3HP) Cycle	Zarzycki et al. [Zarzycki2009a], Herter et al. [Herter2002a]
2	2 Pyruvate → 2 Acetyl-CoA + 2 NADH + 2 CO2		2		2		2	-2				Berg et al. [Berg2007a], Schomburg et al. [Schomburg2017a]
3	Acetyl-CoA + ADP + phosphate → Acetate + ATP + CoA	1					-1		1	6.2.1.13	KEGG R0229	This is the higher energy efficiency acetate forming reaction.

## Sheet: Acetic_WL
#	Reaction	ATP	NADH	Fdred	CO2	HCO3-	Acetyl-CoA	Pyruvate	Acetate	EC Number	Reference	Notes
		Input	Input	Input	Input/Output	Input	Intermediate	Intermediate	Target
1	4 CO2 + 2 ATP + 8 NADH → 2 acetyl-CoA	-2	-8		-4		2			Wood-Ljungdahl Pathway	Berg2011a
2	2 Fdred + Acetyl-CoA + CO2 -> Pyruvate			-2	-1		-1	1		1.2.7.1
3	Acetyl-CoA + ADP + phosphate → Acetate + ATP + CoA	1					-1		1	6.2.1.13	KEGG R0229	This is the higher energy efficiency acetate forming reaction.

## Sheet: Acetic_RTCA
#	Reaction	ATP	NADH	Fdred	CO2	HCO3-	Acetyl-CoA	Pyruvate	Acetate	EC Number	Reference	Notes
		Input	Input	Input	Input/Output	Input	Intermediate	Intermediate	Target
1	4 CO2 + 4 ATP + 8 NADH → 2 acetyl-CoA	-4	-8		-4		2			Reductive TCA cycle	Alissandratos et al. [Alissandratos2015a], Claassens et al. [Claassens2016a]
2	2 Fdred + Acetyl-CoA + CO2 -> Pyruvate			-2	-1		-1	1		1.2.7.1
3	Acetyl-CoA + ADP + phosphate → Acetate + ATP + CoA	1					-1		1	6.2.1.13	KEGG R0229	This is the higher energy efficiency acetate forming reaction.

## Sheet: Acetic_FORM
#	Reaction	ATP	NADH	Fdred	CO2	HCO3-	Acetyl-CoA	Pyruvate	HCO2-	3-PG	Acetate	EC Number	Reference	Notes
		Input	Input	Input	Input/Output	Input	Intermediate	Intermediate	Input	Intermediate	Target
1	6 HCO2- + 10 ATP + 4 NADH → 2 3-PG	-10	-4						-6	2		Formolase Pathway	Siegel et al. [Siegel2015a], Bar-Even et al. [Bar-Even2016a]
2	2 3-PG → 2 pyruvate + 2 ATP	2						2		-2			Berg et al. [Berg2007a]
3	2 pyruvate → 2 acetyl-coA + 2 NADH + 2 CO2		2		2		2	-2					Berg et al. [Berg2007a], Schomburg et al. [Schomburg2017a]
4	Acetyl-CoA → Acetate + ATP	1					-1				1	6.2.1.13	KEGG R0229	This is the higher energy efficiency acetate forming reaction.

## Sheet: Acetic_3HP4HB
#	Reaction	ATP	NADH	CO2	HCO3-	Acetyl-CoA	Pyruvate	Acetate	EC Number	Reference	Notes
		Input	Input	Input/Output	Input/Output	Intermediate	Intermediate	Target			Reactions to produce acetic acid from CO2
1	6 HCO3- + 10 ATP + 10 NADH → 2 pyruvate + 10 ADP + 10 NAD+	-10	-10		-6		2		3-hydroxypropionate/4-hydroxybutyrate (3HP-4HB) Pathway	Berg et al. [BergI2007a], Claassens et al. [Claassens2016a]
2	2 pyruvate + 2 NAD+ → 2 acetyl-coA + 2 NADH + 2 CO2		2	2		2	-2			Berg et al. [Berg2007a], Schomburg et al. [Schomburg2017a]
2	Acetyl-CoA + ADP + phosphate → Acetate + ATP + CoA	1				-1		1	6.2.1.13	KEGG R0229

## Sheet: Citric_CBB
#	Reaction	ATP	NADH	Fdred	CO2	HCO3-	Acetyl-CoA	Pyruvate	HCO2-	3-PG	Oxaloacetate	Citrate	EC Number	Reference	Notes
		Input	Input	Input	Input/Output	Input	Intermediate	Intermediate	Input	Intermediate	Intermediate	Target
1	2 CO2 + 7 ATP + 4 NADH → 1 Acetyl-CoA	-7	-4		-2		1						Calvin Cycle	Salimijazi2020b
2	3 CO2 + 7 ATP + 5 NADH → 1 Pyruvate	-7	-5		-3			1					Calvin Cycle	Salimijazi2020b
3	Pyruvate + CO2 → Oxaloacetate				-1			-1			1		1.1.1.40		An alternative is EC 6.4.1.1 ATP + Pyruvate + HCO3- <=> ADP + Orthophosphate + Oxaloacetate
4	Acetyl-CoA + H2O + Oxaloacetate → Citrate + CoA						-1				-1	1	2.3.3.1

## Sheet: Citric_4HB
#	Reaction	ATP	NADH	Fdred	CO2	HCO3-	Acetyl-CoA	Pyruvate	HCO2-	3-PG	Oxaloacetate	Citrate	EC Number	Reference	Notes
		Input	Input	Input	Input/Output	Input	Intermediate	Intermediate	Input	Intermediate	Intermediate	Target
1	1 CO2 + 1 HCO3- + 3 ATP + 1 NADH + 6 Fd → acetyl-CoA	-3	-1	-6	-1	-1	1						Dicarboxylate/4-hydroxybutyrate (4HB) Cycle	Huber et al. [Huber2008a]
2	2 acetyl-coA + 2 NADH + 2 CO2 → 2 pyruvate		-2		-2		-2	2						Berg et al. [Berg2007a], Schomburg et al. [Schomburg2017a]
3	Pyruvate + CO2 → Oxaloacetate				-1			-1			1		1.1.1.40	KEGG RC00040	An alternative is EC 6.4.1.1 ATP + Pyruvate + HCO3- <=> ADP + Orthophosphate + Oxaloacetate
4	Acetyl-CoA + H2O + Oxaloacetate → Citrate + CoA						-1				-1	1	2.3.3.1	KEGG RC00351

[truncated: 19 more sheets: Citric_3HP, Citric_3HP4HB, Citric_RTCA, Citric_WL, Citric_FORM, DKG_CBB, DKG_4HB, DKG_3HP, DKG_FORM, DKG_RTCA, DKG_WL, DKG_3HP4HB, Gluconic_3HP4HB, Gluconic_CBB, Gluconic_4HB, Gluconic_3HP, Gluconic_RTCA, Gluconic_WL, Gluconic_FORM]
